# Supplementary material for: Preclinical Evidence for Antidepressant-like Effects of Histamine H3 Receptor Modulation: A Systematic Review and Meta-Analysis
Source: Life (Basel). 2026 Apr 21;16(4):698. doi: 10.3390/life16040698 (PMC13118249; doi:10.3390/life16040698)
Supplement: Supplementary file 1 [file life-16-00698-s001.zip]

Archive with 1 entries (1 files):
- life-4266010-supplementary.pdf
